# Supplementary material for: SIAH1 reverses chemoresistance in epithelial ovarian cancer via ubiquitination of YBX-1
Source: Oncogenesis. 2022 Mar 10;11(1):13. doi: 10.1038/s41389-022-00387-6 (PMC8913663; doi:10.1038/s41389-022-00387-6)
Supplement: Supplementary file 2 — supplementary table S1 [file 41389_2022_387_MOESM2_ESM.xlsx]

## Sheet: Sheet1
The ubiquited peptides regulated by SIAH1
Protein IDs	Gene Name	Fasta headers	Number of proteins	Peptides	Razor + unique peptides	Unique peptides	Sequence coverage [%]	Mol. weight [kDa]	Intensity KD1	Intensity KD2	Intensity NC1	Intensity NC2	Intensity OE1	Intensity OE2	LFQ intensity KD1	LFQ intensity KD2	LFQ intensity NC1	LFQ intensity NC2	LFQ intensity OE1	LFQ intensity OE2	id	GlyGly (K) site IDs	GlyGly (K) site positions
sp|P67809|YBOX1_HUMAN	YBX1	sp|P67809|YBOX1_HUMAN Nuclease-sensitive element-binding protein 1 OS=Homo sapiens OX=9606 GN=YBX1 PE=1 SV=3	1	12	12	10	47.8	35.924	173100000	92652000	97278000	125250000	102400000	128510000	145820000	140200000	161130000	109960000	159910000	154940000	1451	701;702;1646;1647;1648;1649	92;93;137;170;264;304
