# Supplementary material for: SIAH1 reverses chemoresistance in epithelial ovarian cancer via ubiquitination of YBX-1
Source: Oncogenesis. 2022 Mar 10;11(1):13. doi: 10.1038/s41389-022-00387-6 (PMC8913663; doi:10.1038/s41389-022-00387-6)
Supplement: Supplementary file 3 — supplementary table S2 [file 41389_2022_387_MOESM3_ESM.xlsx]

## Sheet: Sheet1
The difference in ubiquitination modification of the protein peptide
NO.	Proteins	Gene Name	Fasta headers	Positions within proteins	Localization prob	Score diff	PEP	Score	Number of GlyGly (K)	Amino acid	GlyGly (K) Probabilities	GlyGly (K) Score diffs	Position in peptide	Charge	Mass error [ppm]	id	Protein group IDs	Intensity KD1	Intensity KD2	Intensity NC1	Intensity NC2	Average KD	Average NC	KD/NC	P value (Significance A)
15	sp|P67809|YBOX1_HUMAN	YBX1	sp|P67809|YBOX1_HUMAN Nuclease-sensitive element-binding protein 1 OS=Homo sapiens OX=9606 GN=YBX1 PE=1 SV=3	304	1	46.1784	1.31e-14	97.689	1	K	ETK(1)AADPPAENSSAPEAEQGGAE	ETK(46.18)AADPPAENSSAPEAEQGGAE	3	3	0.77908	1647	1451	3410900		806980	812150	3410900	809565	4.21325	1.78512e-06
492	sp|P67809|YBOX1_HUMAN	YBX1	sp|P67809|YBOX1_HUMAN Nuclease-sensitive element-binding protein 1 OS=Homo sapiens OX=9606 GN=YBX1 PE=1 SV=3	264	1	56.0552	1.49e-09	72.876	1	K	EDGNEEDK(1)ENQGDETQGQQPPQRR	EDGNEEDK(56.06)ENQGDETQGQQPPQRR	8	4	0.44292	1646	1451	8111200	7296900	5837600	6685100	7704050	6261350	1.23041	0.350161
624	sp|P67809|YBOX1_HUMAN	YBX1	sp|P67809|YBOX1_HUMAN Nuclease-sensitive element-binding protein 1 OS=Homo sapiens OX=9606 GN=YBX1 PE=1 SV=3	137	1	162.716	1.27e-41	162.72	1	K	GAEAANVTGPGGVPVQGSK(1)YAADR	GAEAANVTGPGGVPVQGSK(162.72)YAADR	19	3	-0.13569	1648	1451	43941000	38316000	37777000	35099000	41128500	36438000	1.12873	0.506036
951	sp|P67809|YBOX1_HUMAN	YBX1	sp|P67809|YBOX1_HUMAN Nuclease-sensitive element-binding protein 1 OS=Homo sapiens OX=9606 GN=YBX1 PE=1 SV=3	170	1	64.8455	2.38e-26	109.68	1	K	NYQQNYQNSESGEK(1)NEGSESAPEGQAQQR	NYQQNYQNSESGEK(64.85)NEGSESAPEGQAQQR	14	4	-0.37018	1649	1451	26142000	14410000	16229000	25375000	20276000	20802000	0.974714	0.835921
