# Supplementary material for: SIAH1 reverses chemoresistance in epithelial ovarian cancer via ubiquitination of YBX-1
Source: Oncogenesis. 2022 Mar 10;11(1):13. doi: 10.1038/s41389-022-00387-6 (PMC8913663; doi:10.1038/s41389-022-00387-6)
Supplement: Supplementary file 4 — supplementary table S3 [file 41389_2022_387_MOESM4_ESM.xls]

## Sheet: Sheet1
The primers sequence of mRNAs
PRIMER	FORWARD (5’-3’)	REVERSE (5’-3’)
YBX-1	AGTGAGGCAGAATATGTATCGG	TTTGTCTCTTTGCCATCTTGTG
E2F5	CTCACTACCAAGTTCGTGTCG	TTTTGCCTCACAGCCAAAGTAT
RCC2	CACGCAGAGCAGAAGGATGAGATG	CCCACTTCACTGACAGCAAAGGAG
YY1	GCAAAGCAAACCTCCCACAAACTG	ACGCACCCTCCTCTGACATCC
TAP	TACCGCCTTCGTTGTCAGTTATGC	GAAGCCGACGCACAGGGTTTC
LPP	GCAGCAGCATAGCCTAGAGTGATG	TGTCCTCCCTTCAACCCTTCTCC
AKT2	ACGGGCTAAAGTGACCATGAATGAC	ATCCTTGGCAATGATGACTTCCTTCC
RAP1B	CACCGCACCCAGCCTAATCAATAC	TTTCAACAGGTATCCCAACACAGACTC
DVL2	CCACTTTCTCCTACCAATACCC	GGTGTAAGATGAAAGCTCATGG
PRKCZ	AAGCATGACAGCATTAAAGACG	CCGATGACTCTGATTAGGTCAA
FGFR4	AGTCTAGATCTACCTCTCGACC	GTTGTCTTTGAGCATCTTGACG
POLD3	GGTTGCAGTGAGAGAAGAT	CTTTCTGGATGCTGTACACATG
CTBP1	CTTGGGCATCATCGGACTT	GACAAGTAAGGGTCGTAGAAGA
PIK3R3	TTTCCCAGGATGTTCAAGTGTA	TTTGGAACTGCTGAAGTCATTG
